# Supplementary material for: Mitochondrial Ca2+ uptake by the MCU facilitates pyramidal neuron excitability and metabolism during action potential firing
Source: Commun Biol. 2022 Sep 2;5:900. doi: 10.1038/s42003-022-03848-1 (PMC9440007; doi:10.1038/s42003-022-03848-1)
Supplement: Supplementary file 4 — Supplementary Data 1 [file 42003_2022_3848_MOESM4_ESM.xlsx]

## Sheet: Fig1B
Figure 1B	Summary data for spontaneous mRGECO fluorescence changes in cortical brain slices
	frequency ([events/min]/ROI)
		soma	neuropil
		0.00130719	0.00392157
		0	0.00548798
		0.00253988	0.00507975
		0	0.00661966
		0	0

## Sheet: Fig 1E
Figure 1E	Summary data for action potential evoked mRGECO fluorescence change in the soma vs dendrite
	peak ΔF/Fo mRGECO
	soma	dendrite
	3.07782	1.6021
	3.14872	2.01329
	1.7628	2.71772
	3.22744	1.07468
	4.28268	1.1609
	3.03695	1.03766
	1.65754	1.00556

## Sheet: Fig 1F
Figure 1F	Summary data for action potential evoked mRGECO fluorescence change in control and Ru360
	peak ΔF/Fo mRGECO
	control	2 µM Ru360	20 µM Ru360
	3.07782	1.66193	0.230033
	3.14872	1.86155	0.122644
	1.7628	2.90495	0.24905
	3.22744	3.79718	0.799099
	4.28268	3.72467	0.553298
	3.03695	2.26692	0.810305
	1.65754	1.5477	0.220967

## Sheet: Fig 2A
Figure 2A	Summary data for action potential evoked mRGECO fluorescence change in control and Ca2+-free ACSF
	peak ΔF/Fo mRGECO
	control	Ca2+-free
	3.88306	0.060291
	2.64852	0.105121
	1.63554	0.094012
	4.76846	0.10891
	2.67501	0.114414

## Sheet: Fig 2E
Figure 2E	Summary data for time to half peak ΔF/Fo (GCAMP and mRGECO)
	time (sec) to 1/2 peak ΔF/Fo
	soma			dendrite
	GCAMP	mRGECO		GCAMP	mRGECO
	1.18462	2.72716		0.875345	2.41789
	2.75	2.11		2.75	1.466
	0.881	2.6088		1.096	2.39
	1.39	3.25		1.13	2.72
	0.334	0.86		0.326255	0.942509
	0.534	2.25
	0.326255	1.56029
	1.349	3.209

## Sheet: Fig 2F
Figure 2F	Summary data for the coupling ratio (mitochondrial Ca2+ / cytosolic Ca2+) in the soma and dendrite during an action potential train
	coupling ratio
	soma	dendrite
	0.067828	0.253634
	0.193598	0.222069
	0.119667	0.171499
	0.088536	0.199386
	0.416658	0.390106

## Sheet: Fig 2G
Figure 2G	Post-train exponential decay time constant for cytosolic and mitochondrial Ca2+ in the soma
	soma recovery τ (sec)
	GCAMP	mRGECO
	1.949	389.7
	9.937	19.02
	3.484	241.8
	1.438	216.1
	2.894	120.3

## Sheet: Fig 3B Left
Figure 3B, Left	Relationship between action potential firing frequency and peak evoked mitochondrial Ca2+ uptake measured with mRGECO
			peak ΔF/Fo mRGECO										peak ΔF/Fo mLaRGECO
	AP frequency		cell 1	cell 2	cell 3	cell 4	cell 5	cell 6	cell 7	cell 8	cell 9		cell 1	cell 2	cell 3	cell 4	cell 5	cell 6	cell 7	cell 8
	1		0.065779	-0.00179	-0.02561	0.013878		0.02092	0.010073	-0.00653	-0.21176		0.029225	0.058424	0.046992	0.052668	0.022631	0.050314	0.033223	0.045279
	5		0.054298	0.02858	0.010845	0.006669	-0.00533	0.014822	0.170978	0.010455	0.02503		0.027647	0.061079	0.028427	0.05518	0.050053	0.076102	0.058559	0.016165
	10		2.52018	0.061048	0.086628	0.022735	0.328185	0.037316	2.13228	0.286219	0.141943		0.04176	0.05019	0.044264	0.056901	0.031606	0.259363	0.045384	0.036627
	20		1.87859	0.340272	1.88744	0.03753	2.9843	0.022666	2.61177	1.05815	1.89014		0.098901	0.066651	1.22456	0.297123	0.043735	0.400828	0.057562	0.024571
	30												1.078	0.380461	1.61553	1.01174	0.083129	0.422564	0.042265	0.020015
	50		1.65754	2.24221	1.73634	2.17151	2.24356	1.55643	1.86036	1.14037	2.48005		2.06044	0.665488	1.66175	1.19771	2.15226	0.468403	2.30446	0.763615

## Sheet: Fig3B Right
Figure 3B, Right	Relationship between action potential firing frequency and time to recovery from peak evoked mitochondrial Ca2+ (mRGECO & mLaRGECO)
			time (sec) to 50% recovery (mRGECO)											time (sec) to 50% recovery (mLaRGECO)
	AP frequency		cell 1	cell 2	cell 3	cell 4	cell 5	cell 6	cell 7	cell 8	cell 9			cell 1	cell 2	cell 3	cell 4	cell 5	cell 6	cell 7	cell 8
	5		3.38596	1.22945	0.614727	0.307745	0.758255	0.306982	125.338	0.379127	0.310036
	10		89.2102	6.46265	1.23175	0.307745	29.858	1.5372	105.978	85.0296	1.23404
	20		82.4742	59.3964	213.052	0.308509	87.2194	0.308509	110.369	220.071	184.065			3.79127	0.309273	13.0253	5.92339	0.309273	33.7086	0.307745	0.4812
	30													9.56021	3.7044	18.7066	13.7017	5.00021	77.7934	0.307745	5.00065
	50		91.0942	102.783	201.034	406.086	83.0004		190.298	245.073	141.849			67.5904	9.86389	130.603	22.7856	15.9254	92.8104	30.3119	13.8497

## Sheet: Fig 3F Left
Figure 3F (Left panel)	Relationship between action potential firing frequency and normalized mitochondrial Ca2+ uptake in cortical vs hippocampal neurons
			normalized peak ΔF/Fo (mitoRGECO1.0 cortex)											normalized peak ΔF/Fo (mitoRGECO1.0 hippocampus)
	AP Frequency		cell 1	cell 2	cell 3	cell 4	cell 5	cell 6	cell 7	cell 8	cell 9			cell 1	cell 2	cell 3	cell 4	cell 5	cell 6	cell 7	cell 8
	1		0.026102	-0.0008	-0.01357	0.006391	0	0.013441	0.003857	-0.00573	-0.08539			0.169973	0.044682	0.005743	0.032753	0.154783	0.773688	0.111297	0.020421
	5		0.021546	0.012746	0.005747	0.003071	-0.00179	0.009523	0.065465	0.009168	0.010093			0.310982	0.394915	0.021806	0.032926	1.0001	1	0.461378	0.103232
	10		1.00003	0.027227	0.045908	0.01047	0.109982	0.023976	0.816412	0.251003	0.057235			1	1	0.079324	0.431901	0.915658	0.66853	0.999999	0.446107
	20		0.745444	0.151758	1.00023	0.017283	1.0001	0.014563	1	0.927954	0.762153			0.95219	0.952057	1	1	0.757423	0.734628	0.74575	1
	50		0.657728	1.00001	0.920159	1	0.751865	1	0.712299	1.00006	1.00002			0.76015	0.9921	0.70496	0.650641	0.713874	0.682545	0.871406	0.657527

[truncated: 16 more sheets: Fig 3F Right, Figure 4C, Figure 4E (Left), Figure 4E (Right), Figure 4F, Figure 5A, Figure 5B (Left) , Figure 5B (Middle), Figure 5B (Right), Figure 6C (Left), Figure 6C (Middle), Figure 6C (Right), Figure 7B, Figure 7D (Left), Figure 7D (Right), Figure 7F]
